# Supplementary material for: Predictive performance of oximetry in detecting sleep apnea in surgical patients with cardiovascular risk factors
Source: PLoS One. 2021 May 6;16(5):e0250777. doi: 10.1371/journal.pone.0250777 (PMC8101727; doi:10.1371/journal.pone.0250777)
Supplement: S1 Data — (XLSX) [file pone.0250777.s001.xlsx]

## Sheet: Diagnostic Parameters data
ID	Apnea-hypopnea index (AHI)	Oxygen desaturation index (ODI)
1	16	16.2
2	35	44.7
3	2	6.8
4	2	4
5	0	2
6	8	8.1
7	59	42.5
8	5	5
9	25	13
10	5	6
11	2	3.2
12	1	3
13	23	24
14	8	8.8
15	4	7
16	16	13.9
17	1	1.7
18	8	12
19	21	43.2
20	1	1.9
21	24	24.9
22	1	6.1
23	0	2.2
24	21	22
25	3	6
26	2	4.7
27	3	3.3
28	5	13
29	7	9
30	3	4.1
31	0	2.1
32	12	5.1
33	5	7.6
34	22	23
35	0	2.6
36	5	8
37	1	3
38	46	39.6
39	4	2.1
40	14	11.1
41	2	7
42	0	4.4
43	21	23.1
44	0	4.6
45	29	33.7
46	28	26.3
47	17	17.6
48	4	3.9
49	17	19
50	43	41.3
51	5	6.7
52	5	5.5
53	94	42
54	8	6.1
55	12	14
56	21	17.3
57	15	17.5
58	7	7.4
59	37	29
60	22	19.1
61	18	17
62	7	8.3
63	10	15.4
64	2	2.8
65	7	11.4
66	1	3.2
67	3	7.7
68	55	64.9
69	14	16.2
70	0	6
71	1	5.4
72	8	9.7
73	17	25
74	31	30
75	29	18.4
76	4	8
77	15	22
78	26	31.6
79	2	1.3
80	3	3.8
81	10	8
82	7	7
83	7	11
84	3	1.9
85	3	5
86	2	9.5
87	8	3
88	16	24
89	16.1	18.7
90	46	41
91	2	2
92	24	17.7
93	53	52.1
94	17	8.7
95	6	2
96	1	3.1
97	22	16.8
98	13	18.6
99	4	5.4
100	7	7.1
101	11	17.9
102	8	7.1
103	2	3.7
104	10	8.2
105	8	5
106	0	4.9
107	1	3.3
108	14	11
109	0	1.7
110	25	27.8
111	27	19
112	29	28
113	9	12.2
114	7	7
115	10	11.2
116	2	2.8
117	7	6.5
118	2	1
119	6	6.9
120	8	8.9
121	21	19.5
122	32	34
123	0	4.1
124	1	3.9
125	4	5.1
126	7	6.6
127	7	4
128	40	30.7
129	10	14
130	4	6
131	5	6.2
132	1	1
133	13	11
134	6	13.7
135	8	8.6
136	6	3.4
137	1	2
138	15	17.6
139	13	16
140	9	10.5
141	7	6
142	9	10.6
143	8	11
144	5	6.4
145	0	4.9
146	7	6.3
147	3	4
148	1	1.7
149	16	25.2
150	3	6.7
151	8	9
152	37	28.1
153	2	3.8
154	9	8
155	4	4.6
156	11	11.8
157	2	5.1
158	23	29.8
159	32	32.8
160	14	10
161	29	26
162	3	1.3
163	11	12.6
164	0	5.4
165	3	6.3
166	26	28.3
167	10	8
168	3	10.1
169	3	0
170	38	23.4
171	10	13
172	18	19.4
173	19	19.4
174	4	8.4
175	9	13
176	20	22.5
177	9	12.9
178	7	7.9
179	9	8
180	0	3.1
181	8	10.2
182	51	46.1
183	18	25.1
184	12	18.2
185	24	17
186	0	5.4
187	2	4.1
188	23	15.8
189	0	4
190	22	25
191	4	5.6
192	1	1.1
193	2	2
194	4	6.2
195	7	7.6
196	10	26.5
197	39	23.7
198	1	2
199	0	2
200	6	7
201	40	33.4
202	6	8.1
203	5	7.9
204	16	11
205	45	42
206	1	2.5
207	19	17.8
208	30	29.3
209	15	21
210	16	20.4
211	19	26.6
212	0	1.6
213	14	9.3
214	4	6.5
215	12	17.1
216	2	6.3
217	21	24.4
218	44	30
219	10	13.8
220	18	23
221	7	12.4
222	0	2.2
223	6	11
224	3	5.9
225	5	6.3
226	19	16
227	9	13.8
228	2	5.3
229	3	1.4
230	4	6.5
231	7	6.1
232	19	24.8
233	17	18.4
234	31	23
235	28	21.8
236	4	5.2
237	7	11.4
238	0	12.4
239	31	30
240	4	3
241	7	12.5
242	17	21.9
243	0	0.9
244	5	7.1
245	9	8.6
246	32	32
247	1	3
248	27	29.5
249	19	13.8
250	7	9
251	17	19.3
252	25	27.6
253	14	10.9
254	15	19
255	8	6.9
256	4	5.3
257	14	12.6
258	0	2
259	7	5.2
260	8	7
261	2	7.5
262	17	18
263	53	35.3
264	45	37.2
265	8	14
266	6	2
267	17	15
268	6	0.4
269	8	9
270	4	3.7
271	6	4.5
272	10	9.6
273	5	6
274	11	5
275	4	6.6
276	17	15.1
277	10	11.5
278	0	4.6
279	4	4.7
280	9	1
281	1	2.5
282	8	11.9
283	12	11
284	27.8	25.2
285	3	1.5
286	12	19
287	13	14.6
288	12	15.8
289	31	24
290	18	11.7
291	18	13
292	35	40.2
293	7	6.6
294	18	33
295	18	23.3
296	12	11.5
297	6	7.4
298	22	18.4
299	6	4.8
300	1	1.2
301	13	15.8
302	3	7.1
303	8	9.4
304	8	12
305	6	5.8
306	4	6.3
307	10	10.9
308	16	15.9
309	12	11.2
310	11	12.5
311	9	12.7
312	2	1.3
313	23	43.5
314	19	21.9
315	12	17
316	2	3.9
317	45	38.1
318	16.1	22.7
319	3	6.2
320	1	3
321	5	7.2
322	4	5.5
323	7	3.7
324	1	2.9
325	56	30.9
326	31	25.4
327	39	35.9
328	35	23.2
329	27	18.3
330	2	3.7
331	36	30
332	54	23.4
333	17	39.1
334	35	29.2
335	13	18.7
336	27	27.4
337	45	19.6
338	2	0.4
339	15	20.2
340	24	23.5
341	20	23.3
342	3	2.3
343	4	3.6
344	5	4
345	6	5.8
346	52	51
347	34	36.9
348	14	12.1
349	10	13.1
350	10	8.5
351	10	7
352	13	15
353	3	6.4
354	0	4.7
355	17	15.9
356	4	5.5
357	14	5.9
358	6	10.1
359	36	29.6
360	13	10.9
361	7	9
362	25	17.1
363	17	17.6
364	8	5.2
365	3	5
366	65	62
367	21	16.8
368	53	32.7
369	3	3.7
370	30	28.1
371	0	2
372	19	15.8
373	1	1.4
374	7	7.2
375	18	14
376	0	1.1
377	7	7.9
378	4	5.2
379	14	11
380	20	14.1
381	30	36.9
382	4	4.8
383	9	9
384	34	27
385	18	14
386	51	38.8
387	2	4.1
388	28	24.7
389	23	24
390	4	6.7
391	8	5.1
392	19	16.9
393	17	10.4
394	17	16
395	12	20.2
396	5	3
397	6	10.9
398	7	8.5
399	8.2	8.2
400	13	9
401	2	1
402	8	7.3
403	10	6.9
404	5	2.4
405	19	16
406	8	10.3
407	2	3
408	15	16.8
409	26	22.3
410	14	11.1
411	7	1.1
412	10	8.7
413	2	1.3
414	10	6.5
415	10	13.6
416	19	16.5
417	11	13
418	2	6.5
419	10	9.7
420	7	8.7
421	7	7.7
422	1	3.1
423	22	18
424	2	3.1
425	2	8.8
426	1	4
427	10	7.9
428	23	27.6
429	6	7.2
430	1	1.5
431	15	16.4
432	34	27
433	12	13.6
434	9	11
435	21	20.8
436	46	33.3
437	7	8.1
438	28	29
439	20	19.1
440	9	7.9
441	13	13.1
442	8	6.4
443	6	2
444	7	10
445	14	12.9
446	45	44.4
447	18	13.2
448	12	12.5
449	7	2
450	52	50.2
451	2	3.8
452	2	3.3
453	21	23.4
454	5	3.9
455	4	1.5
456	5	3.2
457	2	4.2
458	6	4.1
459	19	21.9
460	1	2.7
461	4	4.9
462	57	48.1
463	44	40.6
464	28	22.8
465	11	8.4
466	3	4.5
467	42	70.4
468	7	10.7
469	2	2.1
470	45	38
471	4	6.8
472	13	17
473	6	3.9
474	50	32.1
475	6	3.3
476	1	0.7
477	7	13.8
478	57	51.5
479	13	13.6
480	39	26.9
481	14	12
482	12	10
483	12	6.8
484	21	28
485	17	14.1
486	16	16.1
487	15	17
488	3	1.3
489	15	15.2
490	11	7
491	75	71
492	2	1.6
493	19	19.8
494	2	2.1
495	1	4.3
496	1	1.1
497	8	9.6
498	16	17.3
499	8	7.9
500	57	30.8
501	19	24.6
502	11	9.1
503	2	1.3
504	12	12.5
505	8	3.2
506	9	6
507	6	12
508	9	11
509	5	6.5
510	2	5.8
511	0	0.9
512	5	5.5
513	0	1
514	3	3.6
515	22	18.3
516	1	2.9
517	6	3.6
518	4	11.3
519	5	4.9
520	17.1	17.1
521	4	5
522	22	21
523	9	7.1
524	8	9.1
525	5	7.2
526	21	13.9
527	4	2.9
528	15	11
529	49	41.8
530	17	16.2
531	0	0.9
532	20	25.9
533	5	6.7
534	26	28.4
535	2	0.2
536	36	26.9
537	14	11.3
538	37	25.6
539	6	4
540	55.5	52.3
541	31	30.2
542	8	9
543	0	2
544	14	13.1
545	9	5.4
546	1	2.3
547	6	7.5
548	8	9.5
549	6	5.6
550	7	5.3
551	24	23.1
552	8	16.8
553	5	6.8
554	3	5.9
555	14	11.1
556	67	56
557	0	3.3
558	79	52.4
559	3	4.6
560	5	3.4
561	9	9
562	77	83.3
563	2	2.3
564	2	2.5
565	3	5.8
566	47	35.9
567	7	5
568	5	3.1
569	7	7.4
570	2	1.6
571	8	9.1
572	5	5.4
573	4	2.4
574	6	8.4
575	11	7.9
576	2	1.1
577	6	6.5
578	0	1.3
579	8	9.1
580	22	21.8
581	2	6.3
582	31	47.1
583	16	17.4
584	2	3
585	1	1.6
586	17	9.7
587	2	2.4
588	1	6.5
589	17	12.7
590	0	0.3
591	2	1.3
592	6	6.3
593	12	18
594	40	46
595	4	5.2
596	8	10.2
597	13	15.7
598	2	4.9
599	0	1.9
600	9	10
601	8	8.2
602	8	9
603	14	14.3
604	37	39.4
605	13	9.9
606	1	2.6
607	25	28.4
608	2	0.9
609	14	17.1

## Sheet: Demographic data
ID	Age	gender	BMI	waistline	Ethnicity	hypertension	diabetes_mellitus	asthma	copd	epworth_sleepiness_scale	neck_circumference	Vascular_surgery	Other_surgery	minimally_invasive_surgery	Cancer_surgery	Orthopedic	Intraperitoneal
1	53	M	35.15	112	Caucasian	1	0	0	1	8	43	0	0	1	1	0	1
2	69	M	23.31	82	Chinese	1	0	0	0	11	34	0	0	0	1	0	1
3	61	F	22.89	91	Malay	1	1	0	0	17	32	0	1	0	0	0	0
4	59	M	22.68	89	Caucasian	1	0	0	0	15	38	1	0	0	0	0	0
5	70	M	19.29	71	Chinese	1	1	0	0	8	32	0	0	0	1	0	1
6	63	M	25.95	91	Caucasian	1	1	0	0	5	39	0	0	0	0	1	0
7	66	M	22.04	94	Chinese	1	1	0	0	9	39	0	0	0	0	0	1
8	52	M	23.72	96	Others	0	0	0	0	4	38	0	0	0	1	0	1
9	79	M	24.68	88	Chinese	1	1	0	0	6	43	0	0	1	1	0	1
10	72	M	23.18	90	Chinese	1	1	0	0	9	37	0	1	1	1	0	0
11	79	M	31.91	95	Caucasian	1	0	0	0	2	41	0	1	1	1	0	0
12	48	M	27.64	89	Indian	1	1	0	0	8	41	0	0	0	0	1	0
13	78	M	25.71	89	Malay	1	1	0	0	6	36	1	0	0	0	0	0
14	73	M	34.88	126	Caucasian	1	1	0	0	11	42	0	0	0	0	1	0
15	63	F	31.14	121	Indian	1	1	0	0	5	36	0	0	1	1	0	1
16	75	M	27.29	100	Malay	1	0	0	0	11	40	1	0	0	0	0	0
17	69	M	21.36	80	Chinese	1	1	0	0	7	37	0	0	0	1	0	1
18	54	F	32.79	102	Chinese	1	1	0	0	3	41	0	0	0	0	1	0
19	65	M	35.29	123	Others	1	1	0	0	11	47	0	0	0	1	0	1
20	62	M	21.8	98	Chinese	1	1	0	0	6	37	0	0	0	1	0	1
21	85	F	21.1	91	Caucasian	1	0	0	0	5	38	0	0	0	0	1	0
22	75	M	26.85	95	Malay	1	1	0	0	6	40	0	0	0	0	1	0
23	51	F	19.48	78	Indian	1	0	0	1	11	31	0	0	0	0	0	1
24	51	M	29.09		Caucasian	0	0	0	0	1	44	1	0	0	0	0	0
25	55	F	31.04	90	Malay	1	1	0	0		34	0	0	0	0	0	1
26	79	F	25.71	90	Chinese	0	1	0	0	5	32	0	0	0	0	1	0
27	75	F	16.65	74	Chinese	1	1	0	0	10	36	0	0	1	1	0	1
28	73	M	20.82	82	Chinese	0	0	0	0	6	33	1	0	0	0	0	0
29	83	M	27.06	88	Chinese	1	1	0	0	8	38	0	1	1	1	0	0
30	83	M	19.68	61	Chinese	1	1	0	0	10	40	0	0	1	1	0	1
31	66	M	18.69	85	Indian	0	1	0	0	8	35	1	0	1	0	0	0
32	64	M	21.6	96	Chinese	1	0	0	0	4	41	0	0	0	1	0	1
33	63	F	38.2	101	Caucasian	1	1	1	0	5	37	0	1	0	0	0	0
34	66	M	35.49	114	Chinese	1	1	0	0	11	42	0	0	0	0	1	0
35	64	F	22.22	98	Indian	1	1	1	0		32	0	0	0	1	0	1
36	60	F	28.76	96	Caucasian	0	1	0	0	4	34	0	0	0	0	0	1
37	81	F	27.39	82	Chinese	0	0	0	0	10	30	0	0	0	0	1	0
38	83	M	24.8	100	Chinese	1	1	0	0	2	43	0	0	0	1	0	1
39	66	F	30.36	93	Chinese	1	1	1	0	0	38	1	0	0	0	0	0
40	71	F	27.24	96	Chinese	1	1	0	0	10	36	0	0	0	1	0	1
41	67	F	26.64	88	Malay	1	1	1	0		35	0	0	0	1	0	1
42	53	F	20.2	74	Chinese	1	1	0	0	7	41	0	0	0	1	0	1
43	83	F	30.32	100	Chinese	1	0	0	0	7	41	0	0	0	0	1	0
44	54	F	25.39	90	Chinese	0	1	0	0		34	0	0	0	1	0	1
45	62	F	41.62	135	Malay	0	1	0	0	9	45	0	0	0	1	0	1
46	75	M	33.59	105	Chinese	1	1	0	0	6	41	0	0	0	1	0	1
47	56	F	43	101	Caucasian	1	1	0	0	13	37	0	0	0	0	0	1
48	50	F	25.85	81	Malay	1	1	0	0	11	35	0	1	0	0	0	0
49	60	M	23.37	83	Indian	1	1	0	1		34	0	0	0	0	0	1
50	75	M	21.6	97	Chinese	1	0	0	0	2	41	1	0	1	0	0	0
51	64	F	17.84	66	Chinese	1	1	0	0	5	37	0	0	1	1	0	1
52	75	M	29.04	101	Chinese	1	1	1	0	0	40	0	0	0	0	1	0
53	57	M	31.63	127	Malay	1	1	1	0	6	38	0	0	0	0	1	0
54	76	F	28	100	Indian	1	1	0	0	10	40	0	0	0	0	1	0
55	69	F	23.53	80	Chinese	1	1	0	0	3	38	0	1	0	1	0	0
56	69	M	23.15	85	Chinese	1	1	0	0	10	41	0	0	0	1	0	0
57	70	F	30.02	91	Indian	1	1	0	0	0	36	0	0	0	0	1	0
58	59	F	29.55	101	Chinese	1	1	0	0	5	42	0	0	0	0	1	0
59	72	F	30	96	Chinese	1	1	0	0	5	41	0	0	0	1	1	0
60	70	M	21.97	81	Chinese	1	1	0	0	1	40	1	0	1	0	0	0
61	70	M	25.61	120	Chinese	1	1	0	0	5	45	0	0	1	1	0	1
62	58	F	24.46	93	Malay	1	1	0	0	7	34	0	0	0	0	0	1
63	61	M	25.46	91	Chinese	1	1	0	0	4	40	0	0	1	1	0	1
64	77	F	20.93	59	Chinese	1	1	0	0	7	36	1	0	1	0	0	0
65	63	F	36.44	92	Malay	1	1	0	0	8	38	0	0	0	0	1	0
66	61	M	22.15	87	Chinese	1	1	0	0	1	40	0	0	0	1	0	1
67	51	F	34.89	96	Caucasian	1	1	0	0	5	38	0	0	0	0	1	0
68	61	M	32.46	92	Chinese	1	1	0	0	7	45	0	0	1	1	0	1
69	54	M	23.78	88	Indian	1	0	0	0	2	38	1	0	0	0	0	0
70	71	F	29.38	101	Malay	1	0	0	0	7	34	0	0	0	0	1	0
71	77	M	23.62	82	Chinese	1	1	0	0	3	40	0	1	1	0	0	0
72	59	M	34.93	101	Chinese	1	1	0	0	6	40	0	0	0	1	0	1
73	72	F	42.92	123	Malay	1	1	0	1	3	44	0	0	0	0	1	0
74	64	M	28.26	94	Chinese	1	1	0	0	6	42	0	1	1	1	0	0
75	82	M	31.4	111	Caucasian	1	1	0	0	2	43	0	0	0	0	1	0
76	64	M	28.06	98	Indian	1	0	0	0	4	36	0	0	0	0	1	0
77	58	M	23.74	96	Indian	1	1	0	0	2	38	0	1	1	0	0	0
78	58	M	26.81	100	Malay	1	1	0	0	2	44	1	0	0	0	0	0
79	72	M	25.15	88	Chinese	1	1	0	0	7	37	0	0	0	1	0	1
80	59	F	26.75	87	Chinese	1	1	0	0	7	37	0	0	0	0	1	0
81	46	F	25.33	82	Chinese	0	1	0	0	6	33	0	0	0	1	0	1
82	56	M	26.45	93	Chinese	0	1	0	0	0	38	0	0	1	0	0	1
83	59	F	30.59	99	Indian	1	1	1	0	15	35	0	0	0	0	1	0
84	84	M	20.52	89	Chinese	1	1	0	0	1	36	0	0	0	0	0	1
85	85	M	27.43	91	Caucasian	1	0	0	0	2	42	0	0	0	0	1	0
86	65	M	24.22	106	Chinese	1	1	0	0		44	0	0	0	1	0	1
87	74	F	18.86	85	Malay	1	0	0	0	4	36	0	0	0	0	1	0
88	80	M	18.49	86	Indian	1	0	0	0	1	33	1	0	0	0	0	0
89	64	M	26.67	104	Chinese	1	1	0	0	4	38	0	0	0	1	0	1
90	64	M	28.23	82	Chinese	1	1	0	0	5	41	0	0	0	0	1	0
91	66	M	23.83	75	Chinese	1	1	0	0	3	40	1	0	0	0	0	0
92	63	F	28.03	106	Indian	1	1	0	0	3	36	0	0	0	0	1	0
93	65	F	37.78	120	Malay	1	1	0	0	2	43	0	0	0	0	1	0
94	53	M	21.8	76	Caucasian	0	0	0	0	1	38	0	1	0	1	0	0
95	63	F	34.18	102	Malay	1	1	0	0	5	38	0	0	0	0	1	0
96	49	M	25.39	94	Malay	1	1	0	0	0	40	0	1	0	0	0	0
97	73	F	24.77	81	Chinese	1	1	0	0	3	38	0	0	0	0	0	1
98	65	M	28.73	110	Chinese	1	1	0	0	0	41	0	0	0	1	0	1
99	60	F	34.05	98	Chinese	1	1	0	0	10	42	0	0	0	1	0	1
100	56	F	25.81	113	Chinese	1	1	0	0	7	39	0	0	0	1	0	1
101	62	M	30.04	104	Chinese	1	1	0	0	3	38	0	0	1	1	0	1
102	62	F	32.81	113	Malay	1	0	0	0	8	42	0	0	0	0	0	1
103	58	F	25.91	98	Chinese	1	1	0	0	3	37	0	0	0	1	0	1
104	77	M	25.28	91	Indian	1	1	0	0	3	38	0	0	0	0	1	0
105	65	F	25.63	109	Malay	1	1	0	0	3	38	0	0	0	0	1	0
106	81	M	19.61	96	Indian	1	1	0	0	8	36	0	0	0	0	1	0
107	69	M	24.61	59	Chinese	0	1	0	0	14	39	0	1	1	1	0	0
108	71	F	29.01	103	Chinese	1	1	0	0	2	38	0	0	0	0	1	0
109	52	F	18.22	76	Chinese	1	1	0	0	1	38	0	1	1	0	0	0
110	60	M	18.14	76	Chinese	1	1	0	0	4	41	0	0	0	1	0	1
111	68	M	23.88	87	Chinese	1	1	0	0	3	37	0	0	0	0	1	0
112	66	M	34.67	110	Chinese	1	1	0	0	6	41	0	1	1	0	0	0
113	62	M	22.13	82	Chinese	1	1	0	0	2	39	0	1	0	1	0	0
114	65	M	23.44	86	Chinese	1	1	0	0	6	36	0	0	0	0	1	0
115	69	F	17.96	86	Indian	0	0	0	0	7	35	1	0	0	0	0	0
116	61	M	33.91	110	Malay	1	0	0	0	8	41	0	0	0	0	1	0
117	69	F	26.17	107	Chinese	1	1	0	0	5	38	0	0	0	1	0	1
118	61	M	23.18	84	Malay	1	0	0	0	4	32	0	0	1	1	0	1
119	48	F	25.08	96	Indian	1	1	0	0		36	0	0	0	0	0	1
120	78	M	24.02	102	Chinese	1	1	0	0	5	36	0	0	1	1	0	1
121	72	F	28.69	93	Caucasian	1	1	0	0	4	40	0	0	0	0	1	0
122	62	M	31.77	108	Malay	1	1	0	0	3	40	0	0	0	1	0	1
123	50	F	23.01	76	Indian	1	1	0	0	12	41	0	0	0	1	1	0
124	59	M	22.77	85	Chinese	1	1	0	0	7	37	0	1	1	1	0	0
125	72	M	26.73	101	Malay	1	0	0	1	1	39	1	0	0	0	0	0
126	62	M	28.04	78	Malay	1	0	0	0	5	38	0	1	0	1	0	0
127	61	M	21.55	87	Chinese	1	1	0	0	0	39	0	1	0	1	0	0
128	64	M	25.34	105	Chinese	1	1	0	0	4	42	0	0	1	1	0	1
129	58	F	26.14	89	Chinese	1	1	0	0	17	36	0	0	0	0	1	0
130	77	M	18.43	57	Chinese	1	0	0	0	6	39	0	1	1	1	0	0
131	52	F	31.2	96	Chinese	1	1	0	0	6	39	0	0	0	0	1	0
132	74	F	19.47	82	Chinese	1	1	0	0	3	35	0	0	0	1	0	1
133	67	M	25.26	102	Chinese	1	1	0	0	5	37	0	0	0	1	0	1
134	58	F	21.48	84	Chinese	1	0	0	0	8	36	0	0	1	0	0	1
135	71	F	30	103	Chinese	1	1	1	0	6	41	0	0	0	1	0	1
136	80	F	24.56	88	Chinese	1	1	0	0	12	38	0	0	1	1	0	1
137	60	M	29.41	98	Malay	1	1	0	0	4	41	0	0	0	0	1	0
138	71	F	24.01	76	Caucasian	1	0	0	0	2	38	0	0	0	0	1	0
139	58	F	29.75	103	Chinese	1	1	0	0	1	36	0	0	1	0	1	0
140	65	M	21.55	89	Chinese	0	1	0	0	4	37	0	0	1	1	0	1
141	73	F	27.11	84	Malay	1	1	0	0	4	34	0	0	0	0	1	0
142	61	M	27.61	91	Caucasian	1	1	0	0	2	39	0	0	0	0	1	0
143	67	F	31.61	86	Chinese	1	1	0	0	4	40	0	0	1	0	0	1
144	60	M	18.25	82	Chinese	0	0	0	0	2	32	1	0	0	0	0	0
145	66	M	23.5	81	Chinese	1	1	0	0	6	37	0	1	0	1	0	0
146	67	M	20.02	88	Chinese	1	1	0	0	11	40	0	0	1	0	0	1
147	77	M	31.2	104	Caucasian	1	1	0	0	5	43	0	0	0	0	1	0
148	65	F	28.69	93	Indian	1	1	0	0	8	32	0	0	0	1	0	1
149	58	M	25.56	92	Chinese	1	1	0	0	8	42	0	0	0	1	0	1
150	70	M	19.53	85	Malay	0	1	0	0	10	32	1	0	0	0	0	0
151	57	M	19.71	79	Indian	1	1	1	0	13	40	1	0	0	0	0	0
152	66	M	26.49	107	Chinese	1	1	0	0	3	41	0	0	0	0	1	0
153	62	F	38.09	128	Indian	1	1	0	0	4	38	0	1	0	1	0	0
154	84	M	29.05	110	Indian	1	1	0	0		39	0	0	0	1	0	1
155	71	M	15.97	84	Chinese	1	0	0	1	0	36	1	0	0	0	0	0
156	87	M	27.34	86	Caucasian	1	1	0	0	3	39	0	0	0	0	0	1
157	48	M	23.05	86	Chinese	0	0	0	0	6	36	1	0	0	0	0	0
158	46	M	28.13	101	Chinese	1	1	0	0	8	38	0	1	0	0	0	0
159	63	M	33.8	96	Caucasian	1	1	0	1	2	40	0	0	0	0	1	0
160	62	M	29.59	91	Chinese	1	1	0	0	0	42	0	0	0	0	1	0
161	56	M	30.52	98	Chinese	1	1	0	0	6	44	0	0	0	0	1	0
162	46	F	30.49	118	Malay	1	1	1	0		42	0	0	0	0	0	1
163	75	M	26.23	86	Caucasian	1	1	0	1	7	40	1	0	0	0	0	0
164	68	F	27.19	98	Indian	1	0	0	0		35	0	0	0	0	1	0
165	58	F	19.53	86	Malay	1	0	0	0	0	32	1	0	0	0	0	0
166	64	F	28.33	96	Indian	1	1	0	0	2	39	0	0	0	0	1	0
167	57	M	37.55	93	Malay	1	1	0	0	0	50	0	0	0	0	1	0
168	62	F	28.23	98	Chinese	1	1	0	0	4	36	0	0	1	1	0	1
169	67	M	23.34	90	Malay	1	1	0	0	2	35	0	0	0	1	0	1
170	87	M	29.28	116	Caucasian	1	1	0	1	4	44	0	0	0	1	0	1
171	74	M	26.73	94	Chinese	1	1	0	0	6	45	0	0	0	1	0	1
172	73	F	43	101	Indian	1	1	0	0	3	40	0	0	0	0	1	0
173	60	M	25.39	83	Chinese	1	1	0	0	3	38	1	0	0	0	0	0
174	67	F	21.58	58	Chinese	1	1	0	0	7	37	0	1	1	1	0	0
175	72	F	23.01	82	Chinese	1	1	0	0	4	35	0	0	0	1	0	1
176	74	F	21.67	88	Chinese	1	0	0	0	11	42	1	0	1	0	0	0
177	81	F	26.58	94	Chinese	1	1	0	0	3	41	0	0	1	1	0	1
178	73	F	23.31	86	Indian	1	1	0	0	2	39	0	0	0	0	1	0
179	50	F	31.64	110	Malay	0	0	0	0	4	39	0	0	1	0	0	1
180	70	F	38.96	115	Chinese	1	1	1	0	1	41	0	0	1	0	1	0
181	66	M	35.16	110	Chinese	1	1	0	0	4	37	0	1	0	1	0	0
182	72	M	28.8	93	Chinese	0	0	0	0	10	39	1	0	0	0	0	0
183	63	F	42.67	117	Malay	1	1	0	0	0	40	0	0	0	0	1	0
184	65	M	24.09	78	Chinese	0	0	0	0	1	41	1	0	1	0	0	0
185	63	M	24.97	98	Chinese	1	0	0	0	0	41	0	0	0	0	1	0
186	68	F	17.26	82	Indian	0	1	0	0		32	0	0	0	0	1	0
187	47	M	25.88	94	Chinese	1	0	0	0	0	44	0	1	0	1	0	0
188	62	M	33.8	96	Caucasian	1	1	0	0	1	40	0	0	0	0	1	0
189	57	F	27.03	99	Chinese	0	1	0	0	6	39	0	0	0	1	0	1
190	65	M	23.95	64	Chinese	1	1	0	0	3	34	0	0	1	0	1	0
191	77	F	22.72	77	Chinese	1	1	0	0	1	38	0	0	0	1	0	1
192	69	F	25.15	81	Indian	1	1	0	0	3	38	0	0	1	0	0	1
193	70	M	27.34	82	Chinese	1	1	0	0	0	37	0	1	0	0	0	0
194	63	M	17.06	76	Chinese	0	1	0	0	8	32	1	0	0	0	0	0
195	83	M	27.73	96	Chinese	1	1	0	0	1	42	0	1	0	0	0	0
196	72	F	27.34	102	Malay	1	0	0	0	5	40	1	0	0	0	0	0
197	76	M	22.72	92	Chinese	1	1	0	0	8	38	0	1	0	1	0	0
198	71	M	26.78	88	Chinese	1	1	0	0	3	41	0	0	0	0	1	0
199	82	F	21.52	66	Chinese	1	0	0	0	0	36	0	0	0	0	0	1
200	62	F	31.62	113	Malay	1	1	1	0	4	38	0	0	0	0	1	0
201	68	M	24.01	92	Chinese	1	1	0	0	10	43	0	1	1	1	0	0
202	74	M	24.97	92	Chinese	1	1	0	0	5	40	1	0	1	0	0	0
203	57	M	25.4	73	Chinese	1	1	1	0	2	42	0	0	0	1	0	1
204	70	M	38.05	108	Chinese	1	1	0	1	4	43	1	0	0	0	0	0
205	78	M	20.58	80	Malay	1	1	0	0	7	39	0	1	0	1	0	0
206	90	F	19.02	83	Indian	1	1	0	0	15	37	0	0	0	0	1	0
207	61	F	24.97	105	Malay	1	1	0	0	0	37	0	0	0	0	1	0
208	70	M	28.73	96	Caucasian	1	0	0	0	2	40	0	0	0	0	1	0
209	74	M	23.88	78	Chinese	0	1	0	0	8	38	0	0	1	0	0	1
210	67	M	27.34	110	Malay	0	0	0	0	3	41	0	0	0	1	0	1
211	83	M	26.22	74	Malay	0	0	0	1	9	36	1	0	0	0	0	0
212	69	M	20.07	73	Chinese	0	1	0	0	7	40	0	0	0	1	0	1
213	78	M	26.62	86	Malay	1	1	0	0	5	42	0	0	0	0	1	0
214	70	F	24.61	96	Chinese	0	1	0	0	2	38	0	0	0	0	1	0
215	56	F	30.8	99	Indian	1	1	0	0	5	35	1	0	1	0	0	0
216	75	F	23.81	92	Chinese	1	1	1	0	1	35	0	0	1	1	0	1
217	75	M	34.6	106	Caucasian	1	1	0	0	4	45	1	0	1	0	0	0
218	64	M	21.11	78	Chinese	1	1	0	0	14	39	0	0	1	0	1	0
219	69	M	18.36	60	Chinese	1	0	0	0	4	40	0	1	1	1	0	0
220	78	F	25.33	91	Chinese	1	1	0	0	4	38	0	0	0	1	0	1
221	55	F	19.88	59	Chinese	0	1	0	0	4	40	0	0	1	1	0	1
222	60	F	22.31	89	Malay	0	1	0	0	7	35	0	0	0	0	1	0
223	61	F	34.96	110	Malay	0	1	0	0	12	36	0	0	0	0	1	0
224	64	M	21.48	86	Chinese	0	1	0	0	2	39	0	0	1	1	0	1
225	59	M	42.31	127	Caucasian	1	0	0	0	1	43	0	0	0	0	1	0
226	63	M	20.55	78	Chinese	1	1	0	0	2	35	0	0	0	0	1	0
227	77	M	26.56	101	Malay	0	1	0	0	7	39	0	0	0	0	1	0
228	55	M	18	65	Chinese	1	1	0	0	1	37	0	0	1	1	0	1
229	60	F	24.61	96	Caucasian	0	0	0	0	2	33	0	0	0	1	0	1
230	74	M	23.51	78	Chinese	1	1	0	0	6	40	0	0	0	1	1	0
231	51	F	24.61	86	Caucasian	1	1	0	0	2	38	1	0	1	0	0	0
232	80	M	25.16	91	Chinese	1	0	0	0	9	40	0	0	1	1	0	1
233	62	M	27.55	91	Indian	1	1	0	0	6	41	0	1	0	1	0	0
234	70	M	21.36	87	Malay	1	0	0	1	0	36	1	0	0	0	0	0
235	60	M	27.31	105	Malay	1	1	0	0		40	0	1	0	0	0	0
236	71	M	17.65	81	Malay	0	1	1	1	3	32	1	0	0	0	0	0
237	68	M	26.3	91	Chinese	0	1	0	0	1	39	0	0	0	0	1	0
238	65	M	21.48	79	Malay	1	0	0	0	7	35	1	0	0	0	0	0
239	69	M	33.96	99	Caucasian	1	1	0	0	2	40	0	0	0	0	1	0
240	75	M	22.31	78	Chinese	1	1	0	0	5	36	0	0	0	1	0	1
241	54	F	26.84	98	Malay	1	1	0	0	2	36	0	0	0	0	0	1
242	60	M	30.11	98	Malay	1	1	0	0	3	41	0	1	0	1	0	0
243	61	F	23.83	71	Chinese	1	1	0	0	5	39	0	1	1	0	0	0
244	59	M	24.8	98	Malay	1	1	0	0	0	39	0	1	1	0	0	0
245	58	M	28.36	100	Chinese	1	1	0	0	9	42	1	0	1	0	0	0
246	75	M	24.61	89	Malay	1	0	0	0	0	38	0	0	0	0	1	0
247	57	M	27.14	89	Chinese	1	1	0	0	2	41	0	0	0	1	0	1
248	78	F	42.97	111	Caucasian	1	1	0	0	4	42	0	0	0	0	1	0
249	67	F	27.59	96	Caucasian	1	1	0	0	6	35	0	0	0	0	1	0
250	64	F	21.78	78	Chinese	1	0	0	0	1	30	1	0	1	0	0	0
251	71	M	31.14	121	Caucasian	1	1	0	0	3	40	0	0	0	1	0	1
252	67	M	26.08	85	Chinese	1	1	0	0	5	37	0	0	0	1	0	1
253	77	F	28.08	91	Caucasian	0	1	0	0	4	38	0	0	0	0	1	0
254	81	M	21.45	72	Chinese	0	1	0	1	3	41	0	1	0	1	0	0
255	56	F	25.92	86	Caucasian	0	1	1	1	4	34	0	0	0	0	1	0
256	67	M	27.43	109	Malay	1	1	0	0	6	43	0	1	0	0	0	0
257	80	M	33.31	111	Caucasian	1	1	0	0	3	46	0	0	0	0	1	0
258	67	M	20.2	76	Chinese	1	1	0	0	4	32	0	0	0	1	0	1
259	62	F	22.52	110	Indian	1	0	1	0	3	40	0	0	0	0	0	1
260	54	F	24.44	91	Chinese	1	1	0	0	1	41	0	1	1	0	0	0
261	66	F	25.1	92	Malay	1	1	0	0	4	35	0	1	0	1	0	0
262	46	M	42.13	106	Malay	1	1	0	0	2	39	0	0	0	0	0	1
263	51	F	33.59	120	Malay	1	1	0	0	8	42	1	0	0	0	0	0
264	68	M	38.37	137	Malay	1	1	0	0	23	47	0	0	0	1	0	1
265	59	F	23.53	91	Indian	1	1	0	0	6	35	0	0	0	0	1	0
266	60	M	29.34	85	Chinese	1	1	0	0	0	42	0	0	0	1	0	1
267	71	M	26.81	105	Malay	1	0	0	0	10	38	1	0	0	0	0	0
268	59	F	24.03	68	Chinese	1	0	0	0	12	38	0	1	1	0	0	0
269	77	M	19.6	69	Chinese	1	1	0	0	1	34	0	0	0	0	1	0
270	74	M	25.81	96	Malay	1	0	0	0	7	36	1	0	0	0	0	0
271	65	F	29.59	102	Indian	1	1	0	0	7	41	0	1	0	0	0	0
272	64	M	29.74	102	Chinese	1	1	0	0	5	43	0	0	1	1	0	1
273	65	F	30.1	96	Indian	1	1	0	0	1	35	0	0	0	0	1	0
274	59	F	28.13	102	Malay	1	1	0	0	7	35	0	0	0	0	1	0
275	57	F	25.15	99	Malay	1	1	0	0	3	39	0	0	0	0	0	1
276	67	M	32.05	110	Malay	1	0	0	0	3	44	1	0	0	0	0	0
277	53	F	48.44	106	Malay	1	1	0	0	3	42	0	1	0	0	0	0
278	69	M	24.24	93	Chinese	1	1	0	0	8	38	0	0	1	1	0	1
279	61	M	22.86	84	Malay	1	0	0	0	5	36	1	0	0	0	0	0
280	63	F	29.14	94	Chinese	1	1	0	0	4	37	1	0	0	0	0	0
281	71	F	31.11	110	Chinese	1	1	0	0	5	45	0	0	0	0	1	0
282	64	F	25.44	85	Chinese	1	1	0	0	0	36	0	0	1	1	0	1
283	56	M	30.41	96	Malay	1	1	0	0	14	42	0	0	0	0	1	0
284	56	M	27.89	93	Chinese	1	1	0	0	4	41	0	0	1	1	0	1
285	70	F	22.67	96	Chinese	1	1	0	0	10	33	0	0	0	0	0	1
286	70	F	28.35	93	Malay	1	1	0	0	10	34	1	0	0	1	0	1
287	88	F	28.69	83	Chinese	1	1	0	0	2	36	0	0	1	1	0	1
288	47	F	30.36	105	Malay	0	1	0	0	10	46	0	0	0	0	0	1
289	63	F	25.8	95	Chinese	0	1	0	0	3	40	0	0	0	1	0	1
290	82	M	28.28	90	Chinese	1	1	0	0	0	40	0	1	0	1	0	0
291	77	M	30.1	91	Caucasian	1	1	0	0	2	35	0	0	0	0	1	0
292	62	M	24.91	116	Malay	1	1	0	0	8	42	1	0	0	0	0	0
293	73	F	27.19	102	Indian	1	1	1	0	4	40	0	0	0	0	0	1
294	76	F	32.89	110	Chinese	1	1	0	0	6	39	0	1	1	1	0	0
295	65	M	29.39	91	Caucasian	1	0	0	0	4	40	0	0	0	0	1	0
296	61	M	23.05	89	Chinese	1	1	0	0	8	39	0	0	1	1	0	1
297	83	F	21.93	83	Chinese	1	1	0	0	1	40	0	0	1	0	0	0
298	74	F	26.78	83	Caucasian	1	0	0	0	2	36	1	0	0	0	0	0
299	72	M	29.3	100	Malay	1	1	0	0	5	44	1	0	0	0	0	0
300	66	F	21.88	83	Chinese	1	1	0	0	1	33	0	0	0	1	0	1
301	56	F	32.77	117	Chinese	1	0	0	0	10	46	0	0	0	0	0	1
302	71	M	19.27	88	Chinese	1	1	0	0	8	37	0	0	1	1	0	1
303	69	M	28.26	101	Chinese	1	1	0	1	14	33	0	0	0	1	0	1
304	69	M	31.14	102	Malay	1	0	0	0	4	40	1	0	0	0	0	0
305	73	M	20.57	71	Chinese	1	1	0	0	0	37	0	0	1	1	0	1
306	62	M	30.86	106	Chinese	1	1	0	0	3	40	0	0	0	1	0	1
307	66	F	23.94	86	Indian	1	1	0	0	6	38	0	0	0	0	1	0
308	65	M	24.73	106	Malay	1	0	0	0	7	42	1	0	0	0	0	0
309	78	M	29.07	96	Caucasian	1	0	0	0	5	43	1	0	1	0	0	0
310	64	M	29.04	96	Indian	1	1	0	0	3	43	0	0	0	0	1	0
311	72	M	22.1	85	Chinese	1	1	0	0	5	36	1	0	0	0	0	0
312	68	M	20.8	78	Chinese	1	1	0	0	7	36	0	1	0	1	0	0
313	68	F	23.93	92	Malay	1	1	0	0	8	35	1	0	0	0	0	0
314	67	F	29.67	98	Chinese	1	1	0	0	11	40	0	1	1	1	0	0
315	88	M	21.72	85	Chinese	1	0	0	0	0	37	0	1	1	0	0	0
316	54	F	26.67	98	Indian	0	1	0	0	7	38	0	1	0	0	0	0
317	72	M	20.38	92	Malay	1	0	0	0	10	41	1	0	0	0	0	0
318	70	F	29.62	110	Chinese	1	1	0	0	5	32	0	0	0	1	0	1
319	46	M	27.55	101	Indian	0	1	0	0	6	38	1	0	0	0	0	0
320	67	M	22.06	95	Chinese	1	0	0	0	1	28	0	1	0	1	0	0
321	74	M	20.57	83	Chinese	1	1	0	0	4	38	1	0	0	0	0	0
322	69	F	25.15	93	Indian	1	1	0	0	6	36	0	0	0	0	1	0
323	68	M	24.77	88	Malay	1	0	0	0	0	41	1	0	0	0	0	0
324	72	M	22.89	96	Indian	1	0	0	0	9	38	0	0	0	0	1	0
325	65	F	33.87	106	Malay	1	0	0	0	12	48	1	0	0	0	0	0
326	71	M	23.31	94	Malay	1	1	0	0	10	40	1	0	0	0	0	0
327	81	M	35.56	100	Chinese	1	1	1	0	8	40	0	1	1	0	0	0
328	69	F	25.91	96	Caucasian	1	1	0	0	2	34	0	0	0	0	1	0
329	62	M	23.71	93	Malay	1	0	0	0	5	39	1	0	0	0	0	0
330	72	M	27.34	110	Chinese	1	1	0	0	9	42	0	0	0	1	1	0
331	81	M	22.96	90	Chinese	1	1	0	0	9	30	0	1	1	0	0	0
332	82	M	28.06	96	Caucasian	1	0	0	0	3	39	1	0	1	0	0	0
333	69	M	22.32	81	Malay	1	0	0	0	4	37	1	0	0	0	0	0
334	67	M	29.14	98	Malay	1	1	0	0	7	40	0	0	0	0	1	0
335	63	M	28.65	89	Malay	1	1	0	0	5	43	1	0	0	0	0	0
336	74	M	17.15	95	Chinese	1	0	0	0	9	39	0	0	1	1	0	1
337	78	M	27.19	90	Indian	1	0	0	0	5	40	0	0	0	1	0	1
338	75	F	22.07	88	Chinese	1	1	0	0	12	29	0	1	1	0	0	0
339	58	F	36.79	120	Malay	0	1	0	0	15	48	0	0	0	0	0	1
340	70	M	29.69	102	Chinese	1	1	0	0	5	39	0	0	0	1	0	1
341	67	M	26.67	86	Indian	1	1	0	0	1	39	0	1	0	1	0	0
342	61	F	28.13	91	Caucasian	1	1	0	1	2	38	0	0	0	0	1	0
343	70	M	24.54	87	Chinese	0	1	0	0	4	30	0	0	0	1	0	1
344	74	F	21.1	73	Caucasian	0	1	0	0	0	36	0	0	0	1	0	1
345	72	F	31.25	110	Indian	1	1	0	0	8	42	0	0	0	1	0	1
346	58	F	27.12	94	Chinese	1	1	0	0	2	40	0	0	0	1	0	1
347	57	F	33.33	110	Chinese	1	1	0	0	7	41	0	0	0	0	1	0
348	66	F	28.13	96	Caucasian	1	1	0	0	3	39	0	0	0	0	1	0
349	61	F	32.05	102	Malay	1	1	0	0	8	42	0	0	0	0	0	1
350	66	F	29.28	86	Chinese	1	0	0	0	3	39	0	0	0	0	1	0
351	56	M	24.09	98	Chinese	1	0	0	0	4	35	0	0	1	1	0	1
352	80	M	26.67	91	Caucasian	1	0	0	0	1	40	0	1	0	1	0	0
353	60	F	23.74	95	Malay	1	0	0	0	7	35	0	0	0	0	0	1
354	68	F	23.31	86	Chinese	1	1	0	0	7	38	0	0	1	1	0	1
355	50	M	23.04	105	Chinese	1	1	0	0	14	35	1	0	0	0	0	0
356	67	F	21.58	90	Chinese	0	1	0	0	7	36	0	0	0	1	0	1
357	67	M	22.91	94	Chinese	0	1	0	0	0	39	0	1	1	1	0	0
358	70	M	30.32	101	Caucasian	1	1	0	0	1	43	0	1	0	1	0	0
359	80	F	32.43	91	Caucasian	1	0	0	0	5	38	0	0	0	0	1	0
360	56	F	25.71	106	Indian	1	1	0	0	7	40	0	0	0	1	0	1
361	67	M	25.14	102	Chinese	1	0	0	0	2	38	0	1	1	1	0	0
362	61	F	24.78	90	Malay	1	1	0	0	8	36	0	0	0	0	0	1
363	74	F	36.36	96	Indian	1	1	0	0	8	38	0	0	0	0	1	0
364	49	F	21.91	88	Chinese	1	1	0	0	7	35	0	0	0	1	0	1
365	74	F	29.33	100	Chinese	1	1	1	0	8	35	0	1	0	0	0	0
366	59	M	45.63	121	Caucasian	1	1	0	0	3	50	0	0	0	0	1	0
367	72	M	25.71	96	Chinese	1	0	0	0	8	36	0	0	0	1	0	1
368	69	M	24.74	101	Chinese	1	1	0	0	9	38	1	0	1	0	0	0
369	79	M	22.72	74	Chinese	0	0	0	0	5	35	0	1	1	1	0	0
370	70	F	26.67	95	Malay	1	1	0	0	7	36	0	0	0	0	1	0
371	63	F	24.12	86	Chinese	0	1	0	0	2	35	0	0	0	1	0	1
372	50	M	27.34	96	Malay	0	1	0	0	10	38	0	0	0	1	0	1
373	64	F	28.72	91	Indian	1	1	0	0	2	32	0	0	0	0	1	0
374	78	M	23.44	90	Indian	1	0	0	0	7	34	0	0	0	1	0	1
375	67	M	25	90	Chinese	1	0	0	0	14	37	0	0	0	0	0	1
376	75	F	21.87	91	Caucasian	1	0	0	0	1	35	1	0	1	0	0	0
377	56	F	34.79	101	Caucasian	1	1	0	0	3	37	0	0	0	0	1	0
378	52	F	22.22	80	Malay	0	1	0	0	8	35	0	0	0	1	0	1
379	55	M	25.76	98	Chinese	1	1	0	0	9	38	0	0	0	1	0	1
380	66	F	26.67	90	Malay	1	1	0	0	8	35	0	1	1	0	0	0
381	61	M	25.93	86	Caucasian	0	0	0	0	1	47	0	0	0	0	1	0
382	46	F	24.92	98	Malay	0	1	0	0	9	34	0	1	1	0	0	0
383	80	M	22.99	86	Caucasian	0	0	0	0	4	39	0	0	0	1	0	1
384	65	M	35.82	110	Malay	1	1	0	0	9	40	0	1	1	0	0	0
385	70	M	20.5	86	Chinese	1	1	0	0	7	35	0	1	1	0	0	0
386	73	M	19.53	90	Indian	1	1	0	0	8	35	0	0	0	1	0	1
387	69	M	19.72	90	Chinese	1	1	0	0	1	37	0	0	0	1	0	1
388	86	M	24.98	91	Indian	1	1	1	1	2	39	0	0	0	0	1	0
389	84	M	29.41	102	Chinese	0	1	0	1	2	40	0	1	0	0	0	0
390	58	M	22.52	96	Chinese	0	1	0	0	7	32	0	0	0	1	0	1
391	78	M	24.91	95	Chinese	1	1	0	0	5	38	0	0	1	1	0	1
392	70	M	34.06	101	Others	1	0	0	0	4	43	0	0	0	0	1	0
393	57	M	22.14	96	Malay	1	1	0	0	6	36	0	0	0	1	0	1
394	76	M	28.28	103	Chinese	1	1	1	1	11	39	0	1	1	0	0	0
395	61	M	20.82	90	Chinese	1	0	0	0	7	33	0	1	0	1	0	0
396	64	M	26.73	93	Chinese	0	1	0	0	10	37	0	1	0	0	0	0
397	76	M	28.37	96	Indian	1	1	0	0	4	39	0	0	0	0	1	0
398	73	M	27.34	98	Chinese	1	0	0	0	6	34	0	0	0	1	0	1
399	53	M	26.04	102	Chinese	1	1	1	0	10	37	1	0	0	0	0	0
400	84	M	31.59	104	Indian	0	0	0	0	6	44	0	0	0	0	1	0
401	58	F	35.06	96	Indian	1	1	0	0	0	38	0	0	0	0	1	0
402	62	M	24.45	92	Chinese	1	1	0	0	2	39	0	1	0	0	0	0
403	63	M	22.06	88	Indian	0	0	0	0	7	35	0	1	0	1	0	0
404	81	M	23.73	84	Chinese	1	1	0	0	3	35	0	0	0	1	0	1
405	82	F	38.54	96	Caucasian	1	1	0	0	1	36	0	0	0	0	1	0
406	76	M	21.83	80	Chinese	1	1	0	0	4	36	0	1	1	0	0	0
407	69	M	28.73	96	Caucasian	1	1	0	0	2	39	1	0	1	0	0	0
408	58	M	16.14	80	Indian	1	0	0	0	7	34	0	0	0	1	0	1
409	68	F	32.87	100	Indian	1	1	0	0	8	39	0	0	0	0	1	0
410	76	F	26.74	87	Chinese	1	0	0	1	6	39	0	1	1	1	0	1
411	72	M	24.22	90	Indian	0	1	0	0	7	34	0	0	0	0	1	0
412	75	M	26.49	99	Chinese	1	1	0	0	11	36	0	1	1	0	0	0
413	80	M	22.1	83	Indian	0	1	0	0	3	38	0	1	0	1	0	0
414	69	M	30.8	91	Indian	1	0	0	0	7	41	0	0	0	0	1	0
415	75	M	23.38	96	Indian	1	1	0	0	4	39	0	0	0	0	1	0
416	67	M	25.95	105	Malay	1	1	0	0	7	42	0	0	0	0	1	0
417	73	F	33.3	100	Chinese	1	1	0	0	14	42	0	1	0	0	0	0
418	65	F	23.88	86	Caucasian	1	1	1	1	6	34	0	0	0	0	1	0
419	71	F	23.19	98	Indian	1	1	0	0	8	38	0	0	0	0	0	1
420	71	F	23.23	84	Chinese	1	1	0	0	3	37	0	1	0	0	0	0
421	61	M	23.67	86	Indian	1	1	0	0	1	41	0	1	0	1	0	0
422	58	M	29.48	98	Indian	1	1	0	0	7	36	0	1	1	0	0	0
423	74	M	26.64	90	Chinese	1	1	0	0	5	45	1	0	0	0	0	0
424	67	F	23.42	90	Chinese	1	1	0	0	13	38	0	0	1	0	1	0
425	49	F	31.98	112	Malay	1	1	0	0	7	45	0	0	0	0	0	1
426	58	F	27.94	90	Chinese	1	0	0	0	14	43	0	1	0	1	0	0
427	72	F	22.22	92	Chinese	0	0	0	0	7	34	0	0	0	0	1	0
428	55	F	31.01	86	Chinese	1	1	1	0	4	33	0	0	0	0	1	0
429	83	F	27.06	91	Chinese	1	1	0	0	5	36	0	1	1	1	0	0
430	85	M	27.38	91	Caucasian	0	0	0	0	3	38	0	0	0	0	1	0
431	84	M	28.09	102	Malay	1	1	0	0	10	45	0	0	0	0	1	0
432	56	M	24.39	91	Malay	0	0	0	0	2	39	0	1	0	1	0	0
433	67	M	21.19	100	Malay	0	0	0	0	2	40	0	1	0	0	0	0
434	75	M	27.68	91	Chinese	1	1	0	1	4	41	1	0	0	0	0	0
435	69	F	24.17	70	Chinese	1	1	0	0	8	34	0	0	0	0	1	0
436	76	M	23.59	98	Chinese	1	1	0	1	4	39	1	0	0	0	0	0
437	78	F	24.09	69	Chinese	0	0	0	0	5	33	0	0	0	0	1	0
438	64	M	29.75	87	Chinese	1	1	0	0	10	46	0	1	1	1	0	0
439	58	M	25.96	76	Chinese	1	1	0	0	3	36	1	0	0	0	0	0
440	76	F	25.54	93	Chinese	1	0	1	0	9	33	0	0	0	0	1	0
441	63	M	26.53	90	Chinese	0	1	0	0	5	43	0	1	1	1	0	0
442	71	F	22.95	91	Caucasian	1	1	0	0	6	40	0	0	0	1	0	1
443	66	M	21.26	85	Chinese	1	0	1	0	12	38	0	1	0	0	0	0
444	83	F	31.64	96	Caucasian	1	0	0	0	4	40	0	0	0	0	1	0
445	76	M	31.14	99	Malay	1	0	0	0	10	40	0	0	0	0	1	0
446	71	M	32.32	106	Indian	0	1	0	0	4	43	0	0	0	0	1	0
447	61	M	35.64	112	Chinese	1	1	0	0	14	46	0	1	0	0	0	0
448	59	M	27.36	92	Malay	1	1	0	0	10	40	0	0	0	0	1	0
449	62	M	24.93	78	Chinese	0	1	0	0	6	38	0	1	1	0	0	0
450	70	M	30.96	91	Caucasian	0	0	0	0	3	40	0	0	0	0	1	0
451	69	F	23.05	70	Malay	1	1	0	0	10	37	0	1	1	0	0	0
452	64	F	22.72	83	Chinese	0	1	0	0	3	36	0	0	0	0	1	0
453	78	F	32	70	Chinese	1	1	0	0	2	40	0	0	0	0	1	0
454	55	M	23.66	99	Chinese	1	1	0	0	7	40	0	1	1	0	0	0
455	57	M	30.25	91	Caucasian	1	1	0	0	2	40	0	0	0	0	1	0
456	60	M	23.53	80	Indian	0	1	0	0	0	42	0	1	0	1	0	1
457	68	F	30.47	86	Caucasian	0	1	0	0	2	35	0	0	0	0	1	0
458	65	M	16.14	97	Chinese	1	1	0	0	1	42	0	0	0	1	0	1
459	84	M	18.72	74	Chinese	1	1	0	0	14	43	0	0	0	1	0	1
460	67	M	19.53	85	Chinese	1	1	0	0	12	36	1	0	1	0	0	0
461	79	M	26.7	86	Caucasian	1	0	0	0	0	40	1	0	0	0	0	0
462	75	F	24.97	98	Chinese	1	1	1	0	10	38	0	0	0	0	1	0
463	68	M	21.55	85	Chinese	1	1	0	1	8	44	0	0	1	1	0	1
464	84	F	30.75	86	Indian	1	1	0	0	5	36	0	0	0	0	1	0
465	86	F	29.72	91	Caucasian	1	1	0	0	3	35	0	0	0	0	1	0
466	67	M	27.05	100	Chinese	1	0	0	0	2	39	1	0	0	0	0	0
467	68	M	21.2	96	Chinese	1	1	0	0	1	36	0	1	0	0	0	0
468	59	M	24.22	91	Chinese	1	0	1	0	11	39	0	1	1	1	0	0
469	63	M	20.15	88	Chinese	1	1	0	0	9	38	0	0	1	1	0	1
470	68	M	30.41	104	Chinese	1	1	0	0	12	44	0	1	1	1	0	0
471	58	F	26.64	86	Indian	1	0	0	0	1	37	0	0	0	0	1	0
472	73	M	18.29	80	Chinese	1	0	0	1	8	39	1	0	1	0	0	0
473	79	F	39.13	101	Caucasian	1	1	0	0	5	43	0	0	0	0	1	0
474	69	M	19.72	87	Malay	1	0	0	0	2	41	0	1	0	0	0	0
475	68	M	25.61	83	Caucasian	0	0	0	0	1	39	0	1	0	1	0	0
476	74	F	24.78	86	Chinese	1	1	0	0	13	37	0	0	1	1	0	1
477	68	F	29.34	91	Caucasian	0	1	0	1	3	31	0	0	0	0	1	0
478	73	M	22.04	88	Chinese	1	0	0	0	5	42	1	0	0	0	0	0
479	74	M	22.15	88	Chinese	0	1	0	0	9	37	0	1	1	1	0	0
480	51	M	29.38	105	Indian	1	1	0	0	7	45	0	1	0	1	0	0
481	58	F	25.33	84	Chinese	1	0	0	0	12	38	1	0	1	0	0	0
482	51	M	25.46	81	Caucasian	0	1	0	0	2	39	0	0	0	0	1	0
483	86	M	29.76	100	Indian	1	1	0	0	11	42	0	1	0	0	0	0
484	75	F	30.86	96	Caucasian	1	0	0	0	3	40	0	0	0	0	1	0
485	89	F	22.31	86	Caucasian	1	0	0	0	2	31	0	0	0	0	1	0
486	62	F	29.21	91	Caucasian	1	1	0	0	4	38	0	0	0	0	1	0
487	64	M	35.84	110	Malay	1	1	0	0	5	38	0	1	0	0	0	0
488	76	F	20.28	76	Chinese	0	1	0	0	5	37	0	0	0	1	0	1
489	68	F	37.46	96	Indian	1	1	0	0	0	36	0	0	0	0	1	0
490	76	M	20.76	82	Chinese	1	1	0	0	4	45	0	0	0	1	0	1
491	77	F	42.44	96	Caucasian	1	1	0	0	5	42	0	0	0	0	1	0
492	60	M	26.49	91	Chinese	1	1	0	0	7	37	0	1	1	1	0	0
493	58	M	36.84	101	Chinese	1	1	0	0	4	41	0	0	0	0	1	0
494	72	M	24.33	91	Caucasian	0	0	0	0	3	40	0	0	0	0	1	0
495	52	F	32.89	100	Chinese	1	1	0	0	4	40	0	0	0	1	0	1
496	71	M	20.28	76	Chinese	1	1	0	0	11	37	0	0	1	1	0	1
497	77	F	36.31	101	Caucasian	0	0	0	0	1	34	0	0	0	0	1	0
498	66	M	24.67	83	Chinese	1	1	0	0	7	40	0	0	1	1	0	1
499	74	M	23.53	84	Malay	1	1	0	0	2	43	0	0	0	1	0	1
500	66	M	24.51	94	Chinese	1	0	0	0	8	42	1	0	1	0	0	0
501	70	F	34.17	91	Indian	1	1	1	0	7	41	0	0	0	0	1	0
502	73	M	25.5	81	Caucasian	1	1	0	0	4	40	0	1	0	0	0	0
503	56	F	26.81	100	Chinese	1	1	0	0	1	37	0	0	1	1	0	1
504	81	F	25.1	86	Indian	1	1	0	0	2	32	0	0	0	0	1	0
505	70	M	22.98	89	Indian	1	1	0	0	8	42	0	0	0	1	0	1
506	63	F	24.44	81	Chinese	1	1	0	0	2	36	0	0	1	1	0	1
507	76	F	31.25	86	Others	1	1	0	0	1	39	0	0	0	0	1	0
508	70	M	21.55	86	Chinese	0	1	0	0	5	37	0	0	1	1	0	1
509	62	M	27.98	101	Caucasian	0	1	0	0	4	40	0	0	0	1	0	1
510	47	F	26.4	62	Malay	1	1	0	0	7	36	0	0	0	0	0	0
511	66	M	22.31	80	Chinese	1	1	0	0	0	38	0	0	1	1	0	1
512	58	M	33.95	96	Caucasian	1	0	0	0	2	44	0	0	0	0	1	0
513	60	M	24.06	90	Chinese	1	1	0	0	2	40	0	0	0	1	0	1
514	67	M	28.7	94	Chinese	1	1	0	0	5	39	0	1	1	1	0	0
515	70	M	25.93	86	Caucasian	0	1	0	0	6	40	1	0	0	0	0	0
516	63	F	20.74	78	Chinese	1	1	0	0	1	35	0	0	0	1	0	1
517	69	M	24.31	82	Chinese	1	1	0	0	6	37	0	1	1	1	0	0
518	67	M	24.26	86	Indian	1	1	0	0	6	41	0	0	0	0	1	0
519	80	F	24.35	88	Chinese	1	1	0	0	6	37	0	0	1	1	0	1
520	61	M	24.74	91	Chinese	1	1	0	0	1	42	0	1	0	0	0	0
521	84	F	20.58	81	Caucasian	1	0	0	0	4	38	0	1	0	1	0	0
522	80	M	31.25	91	Caucasian	1	1	0	0	1	40	0	0	1	1	0	1
523	69	F	21.64	80	Chinese	1	1	0	0	4	38	0	1	1	0	0	0
524	55	M	26.59	96	Caucasian	1	1	0	0	0	41	0	0	0	0	1	0
525	60	F	23.88	92	Chinese	1	1	0	0	3	38	0	0	0	1	0	1
526	69	M	26.17	96	Caucasian	1	1	0	0	3	39	0	0	0	0	1	0
527	61	F	17.31	67	Chinese	1	1	0	0	3	37	0	0	1	1	0	1
528	66	F	26.41	91	Chinese	1	1	0	0	6	37	0	0	1	1	0	1
529	74	M	28.09	91	Caucasian	0	0	0	0	1	41	1	0	0	0	0	0
530	75	M	24.45	95	Chinese	0	1	0	0	5	41	0	0	0	0	0	1
531	62	F	30.82	107	Chinese	1	1	0	0	9	39	0	0	0	1	0	1
532	71	M	21.71	83	Chinese	1	1	0	0	0	41	0	0	0	1	0	1
533	76	F	21.33	72	Chinese	1	0	0	0	6	31	0	0	0	0	1	0
534	73	M	25.22	93	Chinese	1	1	0	0	11	40	0	0	0	1	0	1
535	69	F	17.9	74	Chinese	1	1	1	0	4	37	0	0	0	1	0	1
536	70	M	23.05	86	Chinese	1	1	0	0	14	41	0	1	1	1	0	0
537	78	F	38.14	96	Caucasian	1	1	1	0	3	36	0	0	0	0	1	0
538	49	M	34.94	102	Chinese	1	1	0	0	4	44	0	0	0	1	0	1
539	68	M	19.26	80	Chinese	0	1	0	0	6	37	0	0	1	1	0	1
540	74	M	23.31	84	Chinese	1	1	0	0	13	42	0	0	1	1	0	1
541	60	M	25.71	81	Indian	1	0	0	0	3	39	0	1	0	1	0	0
542	59	M	22.72	86	Chinese	1	1	0	0	2	39	0	1	1	1	0	0
543	68	M	21.16	80	Chinese	1	1	0	0	7	37	0	1	0	0	0	0
544	64	M	29.03	100	Chinese	1	1	0	0	9	41	0	0	0	1	0	1
545	70	M	27.04	96	Caucasian	1	0	0	0	0	45	0	0	0	0	1	0
546	59	M	22.31	82	Chinese	1	1	0	1	6	38	0	0	0	1	0	1
547	55	F	33.56	96	Indian	1	1	0	0	1	34	0	0	0	0	1	0
548	75	M	19.68	88	Chinese	0	0	0	0	0	36	1	0	0	0	0	0
549	61	M	30	101	Caucasian	1	0	0	0	4	40	0	0	0	0	1	0
550	77	M	32.6	108	Chinese	1	1	0	0	14	42	0	1	0	0	0	0
551	74	F	19.81	80	Chinese	1	1	0	0	3	38	1	0	0	0	0	0
552	58	F	32.89	91	Caucasian	1	1	0	0	0	34	0	0	0	0	1	0
553	75	M	24.65	95	Chinese	1	1	0	0	0	39	0	1	1	1	0	0
554	64	F	27.47	101	Caucasian	0	1	0	0	4	40	0	0	0	0	1	0
555	48	F	26.77	95	Chinese	1	1	0	0	8	39	0	1	1	1	0	0
556	79	F	30.3	86	Indian	1	1	0	0	7	40	0	0	0	0	1	0
557	75	F	18.2	85	Chinese	1	1	0	0	7	36	0	0	1	0	0	1
558	59	M	28.6	91	Indian	0	1	0	0	3	40	0	0	0	0	1	0
559	66	M	17.47	68	Chinese	1	1	0	0	3	36	0	1	0	1	0	0
560	57	M	26.64	92	Chinese	1	1	0	0	5	38	0	1	1	0	0	0
561	86	F	28.28	88	Caucasian	1	1	0	0	1	34	0	0	0	0	1	0
562	69	F	31.96	101	Indian	1	1	0	0	6	40	0	0	0	0	1	0
563	78	F	26.67	86	Caucasian	0	0	0	0	3	32	0	0	0	0	1	0
564	67	F	23.61	69	Chinese	1	1	0	0	5	39	0	0	1	1	0	1
565	78	F	31.59	91	Caucasian	1	1	0	0	3	38	0	0	0	0	1	0
566	85	M	26.29	72	Chinese	1	0	0	0	1	41	0	0	0	1	0	1
567	63	F	28.91	91	Indian	1	1	0	0	1	34	0	0	0	0	1	0
568	72	M	25.46	71	Chinese	1	1	0	0	0	39	0	0	1	1	0	1
569	80	M	24.16	92	Chinese	1	1	0	1	2	38	1	0	1	0	0	0
570	70	F	30.3	94	Chinese	1	0	0	0	0	37	0	0	1	1	0	1
571	67	M	26.56	96	Chinese	1	1	0	0	9	37	0	1	1	1	0	0
572	79	F	24.44	97	Chinese	1	0	0	0	6	36	0	0	1	1	0	1
573	65	M	21.08	73	Chinese	1	0	0	0	9	37	0	0	0	1	0	1
574	66	M	20.31	73	Chinese	0	1	0	0	0	37	0	0	0	1	0	1
575	73	M	29.07	116	Chinese	1	1	0	0	4	38	0	0	0	1	0	1
576	68	M	23.03	93	Chinese	1	1	0	0	3	36	0	0	0	1	0	1
577	61	M	24.57	79	Chinese	1	0	0	0	13	37	0	1	1	1	0	0
578	67	F	21.33	81	Chinese	0	1	0	0	0	36	0	0	1	1	0	1
579	62	M	27.22	100	Chinese	1	0	0	0	9	39	0	1	1	1	0	0
580	60	M	26.77	95	Chinese	1	1	0	0	1	41	0	1	1	1	0	0
581	64	M	24.06	98	Chinese	1	1	0	0	1	39	0	0	0	1	0	1
582	83	M	22.58	91	Chinese	1	1	0	0	3	41	0	1	1	1	0	0
583	80	M	27.51	102	Chinese	1	1	0	0	4	38	0	1	1	1	0	0
584	78	F	25.54	94	Chinese	1	1	0	0	2	36	0	0	0	1	0	1
585	77	M	23.34	95	Chinese	1	1	0	0	3	37	1	0	1	0	0	0
586	81	F	18.73	80	Chinese	1	1	0	0	0	39	0	0	1	1	0	1
587	56	M	20.55	81	Chinese	1	1	0	0	1	37	0	0	1	1	0	1
588	77	F	23.07	97	Chinese	1	1	0	0	7	37	0	1	0	1	0	0
589	66	M	19	81	Chinese	1	1	0	0	7	39	0	0	0	1	0	1
590	58	F	29	102	Chinese	1	1	0	0	4	39	0	0	1	1	0	1
591	78	M	22.21	82	Chinese	1	0	0	0	4	36	0	0	1	1	0	1
592	66	M	23.66	89	Chinese	1	1	0	0	5	37	0	0	1	1	0	1
593	84	F	20.09	88	Chinese	1	1	0	0	9	40	0	0	1	1	0	1
594	66	M	33.96	112	Chinese	1	1	0	0	13	43	0	1	1	1	0	0
595	73	M	23.61	90	Chinese	1	1	0	0	2	36	0	1	1	0	0	0
596	72	M	24.24	78	Chinese	1	1	0	0	0	38	0	1	1	1	0	0
597	74	M	20.82	82	Chinese	1	1	0	0	0	40	0	0	0	1	0	1
598	58	M	21.8	83	Chinese	1	1	0	0	5	37	0	1	1	1	0	0
599	62	M	23.88	94	Chinese	1	1	0	0	9	37	0	0	0	1	0	1
600	65	F	28.44	104	Chinese	1	1	0	0	4	41	0	1	1	1	0	0
601	71	M	23.73	92	Chinese	1	0	0	0	6	38	1	0	0	1	0	0
602	60	M	22.14	83	Chinese	1	1	0	0	0	39	0	0	0	1	0	1
603	55	M	28.39	101	Chinese	1	1	0	0	12	39	0	0	0	1	0	1
604	81	M	24.67	94	Chinese	1	1	0	0	8	41	0	0	1	1	0	1
605	66	M	22.86	88	Chinese	1	1	0	0	8	40	0	0	1	1	0	1
606	67	F	25.45	84	Chinese	1	1	0	0	2	36	0	0	1	1	0	1
607	88	M	21.11	93	Chinese	1	0	0	0	3	40	1	0	1	0	0	0
608	58	F	25.8	85	Chinese	1	1	0	0	2	37	0	1	1	1	0	0
609	88	F	23.56	88	Chinese	1	1	0	0	2	42	0	0	0	0	0	1
